# Supplementary material for: Physicochemical Properties of a New PEGylated Polybenzofulvene Brush for Drug Encapsulation
Source: Pharmaceutics. 2019 Sep 1;11(9):444. doi: 10.3390/pharmaceutics11090444 (PMC6781277; doi:10.3390/pharmaceutics11090444)
Supplement: Supplementary file 1 [file pharmaceutics-11-00444-s001.zip]

Archive with 2 entries (2 files):
- vc1725.cif.txt
- checkcif.pdf
